# Supplementary material for: Federated learning with LSTM for intrusion detection in IoT-based wireless sensor networks: a multi-dataset analysis
Source: PeerJ Comput Sci. 2025 Mar 28;11:e2751. doi: 10.7717/peerj-cs.2751 (PMC12190250; doi:10.7717/peerj-cs.2751)
Supplement: Supplemental Information 1 [file peerj-cs-11-2751-s001.zip]

Archive with 11 entries (10 files):
- Federated-Learning-with-LSTM-for-Intrusion-Detection-in-IoT-main/
- Federated-Learning-with-LSTM-for-Intrusion-Detection-in-IoT-main/LICENSE
- Federated-Learning-with-LSTM-for-Intrusion-Detection-in-IoT-main/README.md
- Federated-Learning-with-LSTM-for-Intrusion-Detection-in-IoT-main/data_exploration.ipynb
- Federated-Learning-with-LSTM-for-Intrusion-Detection-in-IoT-main/evaluation.py
- Federated-Learning-with-LSTM-for-Intrusion-Detection-in-IoT-main/federated_learning.py
- Federated-Learning-with-LSTM-for-Intrusion-Detection-in-IoT-main/model.py
- Federated-Learning-with-LSTM-for-Intrusion-Detection-in-IoT-main/preprocess_custom.py
- Federated-Learning-with-LSTM-for-Intrusion-Detection-in-IoT-main/requirements.txt
- Federated-Learning-with-LSTM-for-Intrusion-Detection-in-IoT-main/training.py
- Federated-Learning-with-LSTM-for-Intrusion-Detection-in-IoT-main/training_visualization.ipynb
