# Supplementary material for: Federated learning with LSTM for intrusion detection in IoT-based wireless sensor networks: a multi-dataset analysis
Source: PeerJ Comput Sci. 2025 Mar 28;11:e2751. doi: 10.7717/peerj-cs.2751 (PMC12190250; doi:10.7717/peerj-cs.2751)
Supplement: Supplemental Information 1 [file peerj-cs-11-2751-s001.zip › Federated-Learning-with-LSTM-for-Intrusion-Detection-in-IoT-main/federated_learning.py]

import numpy as np

def federated_aggregation(local_weights):
    """Aggregate weights from multiple local models in federated learning."""
    aggregated_weights = []
    for weights_list_tuple in zip(*local_weights):
        aggregated_weights.append(
            np.mean([np.array(weights) for weights in weights_list_tuple], axis=0)
        )
    return aggregated_weights

def update_global_model(global_model, aggregated_weights):
    """Update the global model with aggregated weights."""
    global_model.set_weights(aggregated_weights)
