# Supplementary material for: Federated learning with LSTM for intrusion detection in IoT-based wireless sensor networks: a multi-dataset analysis
Source: PeerJ Comput Sci. 2025 Mar 28;11:e2751. doi: 10.7717/peerj-cs.2751 (PMC12190250; doi:10.7717/peerj-cs.2751)
Supplement: Supplemental Information 1 [file peerj-cs-11-2751-s001.zip › Federated-Learning-with-LSTM-for-Intrusion-Detection-in-IoT-main/requirements.txt]

numpy
pandas
matplotlib
seaborn
tensorflow
scikit-learn
imblearn
